# Supplementary material for: Omega-3 Polyunsaturated Fatty Acids, Gut Microbiota, Microbial Metabolites, and Risk of Colorectal Adenomas
Source: Cancers (Basel). 2022 Sep 13;14(18):4443. doi: 10.3390/cancers14184443 (PMC9496906; doi:10.3390/cancers14184443)
Supplement: Supplementary file 1 [file cancers-14-04443-s001.zip]

Archive with 1 entries (1 files):
- cancers-1891194-supplementary.pdf
